# Supplementary material for: Astrocyte-Derived Exosomes Differentially Shape T Cells’ Immune Response in MS Patients
Source: Int J Mol Sci. 2023 Apr 18;24(8):7470. doi: 10.3390/ijms24087470 (PMC10138532; doi:10.3390/ijms24087470)
Supplement: Supplementary file 1 [file ijms-24-07470-s001.zip]

Archive with 1 entries (1 files):
- ijms-2320584-supplementary.pdf
